# Supplementary material for: Effectiveness of a Smoking Cessation Program during the COVID-19 Pandemic
Source: Healthcare (Basel). 2023 May 24;11(11):1536. doi: 10.3390/healthcare11111536 (PMC10252602; doi:10.3390/healthcare11111536)
Supplement: Supplementary file 1 [file healthcare-11-01536-s001.zip]

Archive with 1 entries (1 files):
- healthcare-2331075-supplementary.pdf
